# Supplementary material for: Preliminary study on metabolite differences between two obesity syndromes based on Q Exactive liquid chromatography–tandem mass spectrometry metabolomics
Source: PLoS One. 2025 Sep 10;20(9):e0331901. doi: 10.1371/journal.pone.0331901 (PMC12422424; doi:10.1371/journal.pone.0331901)
Supplement: S1 Table — (XLSX) [file pone.0331901.s001.xlsx]

## Sheet: Sheet1
Diagnostic criteria for syndrome elements of obesity in Traditional Chinese Medicine
Degree of Symptoms	None 0 score	Mild or occasional 1 score	Moderate or relatively common 2 scores	Severe or very common 4 scores
palpitations
chest distress
Waist and knee are sore and weak
Heavy limbs
Shortness of breath and weakness
Abdominal distention
Dizziness
Decreased vision
Many dreams
Headache
Total score
Note: According to the above clinical symptoms, the total score <9 was defined as solid obesity, and the total score ≥9 was defined as puffiness.
